# Supplementary material for: Discovery of nonautonomous modulators of activated Ras
Source: G3 (Bethesda). 2022 Aug 5;12(10):jkac200. doi: 10.1093/g3journal/jkac200 (PMC9526067; doi:10.1093/g3journal/jkac200)
Supplement: jkac200_Supplemental_Tables [file jkac200_supplemental_tables.xlsx]

## Sheet: Supplemental Table 1 (strains) 
Strain name	genotype	source and reference
CGC18	umnIs7	Artilles et al., 2019 (CGC)
CM2453	rrf-3(pk1426); rde-1(ne219); let-60(n1046); guIs37	this work
CM2731	rrf-3(pk1426); rde-1(ne219); let-60(n1046); guIs39	this work
CM2780	ccTi1594 umnIs7; let-60(n1046)	this work
CM2783	ccTi1594 unc-119(ed3); hjSi20 let-60(n1046)	this work
CM2811	rrf-3(pk1426); rde-1(ne219); let-60(n1046); guIs37; qyIs127	this work
CM2812	C18B12.6(gu262)	this work
CM2857	rol-1(e91) mig-14(or78)/mnC1 (umnIs32)	this work
CM2858	lin-3(e1417); him-5(e1490)	this work
CM2859	lin-3(n378); him-5(e1490)	this work
CM2868	let-23(sa62); ccTi1594 unc-119(ed3); hjSi20	this work
CM2899	ccTi1594 unc-119(ed3); hjSi20 let-60(n1700)	this work
FX17749	szy-5(tm810)/hT2(qIs48)	National Bioresource Project
FX18478	fgt-1(tm3165)	National Bioresource Project
N2	C. elegans wild type	Caenorhabditis Genetics Center
PD2217	ccTi1594 unc-119(ed3); hjSi20	Artilles et al., 2019 (CGC)
PD2218	ccTi1594 umnIs7	Artilles et al., 2019 (CGC)
RB1781	his-71(ok2289)	Caenorhabditis Genetics Center
UP3542	lpr-3(cs231); csEx436	Forman-Rubinsky et al., 2017 (CGC)
VC1997	mig-38(ok2621)/nT1(qIs51)	Caenorhabditis Genetics Center
VC2102	ril-1(ok2492)/nT1(qIs51)	Caenorhabditis Genetics Center
VC2645	hpo-18(ok3436)/nT1(qIs51)	Caenorhabditis Genetics Center
VC2839	T05H4.11 & atp-4(ok2678)/nT1(qIs51)	Caenorhabditis Genetics Center
VS21	hjSi20	Artilles et al., 2019 (CGC)

## Sheet: Supplemental Table 2 (primers)
Primer number	Primer name/purpose	Primer sequence
PR5864	C18B12.6 5' guide RNA (for pDD162)	TTGAGATTCCTTTCCGTTGTGTTTTAGAGCTAGAAATAGCAAGT
PR5865	C18B12.6 3' guide RNA (for pDD162)	GGATCGAGCAAATTCGGATGGTTTTAGAGCTAGAAATAGCAAGT
PR5870	C18B12.6 5' homology arm F (for pDD282)	acgttgtaaaacgacggccagtcgccggcaTGATACTGGCACAACAACCTGG
PR5871	C18B12.6 5' homology arm R (for pDD282)	TCCAGTGAACAATTCTTCTCCTTTACTCATCGTCGAAGAAGAGTGAAAGAAGTG
PR5872	C18B12.6 3' homology arm F (for pDD282)	CGTGATTACAAGGATGACGATGACAAGAGAACAGTTTCTTAGCCGCGTTTAG
PR5873	C18B12.6 3' homology arm R (for pDD282)	tcacacaggaaacagctatgaccatgttatAGGCTGTCCCATTACGGTTTG
PR6176	C18B12.6 5' insertion genotype F	cacccttgttctggagatcgtc
PR6123	C18B12.6 5' insertion genotype R	GCTCTTGGACGTATCCCTCTG
PR6125	C18B12.6 3' insertion genotype F	gacgataagcgtgactacaaggac
PR6129	C18B12.6 3' insertion genotype R	ttgctttgcacaatcggcac
PR5870	C18B12.6 5' homology arm F (for pDD282) also used for genotyping	acgttgtaaaacgacggccagtcgccggcaTGATACTGGCACAACAACCTGG
PR6132	C18B12.6 coding (wt) genotype R	ctttgagattcctttccgttgtcg

## Sheet: Table 1 data (adults)
Gene	muv	non-muv	% Muv	% wild type
empty plasmid (L4440)	78	34	0.7	0.3
his-71	14	31	0.311111	0.688889
his-46	11	45	0.196429	0.803571
his-43	7	36	0.162791	0.837209
his-3	12	46	0.206897	0.793103
his-32	5	20	0.2	0.8
rpl-14	1	21	0.0454545	0.954545
rpl-15	9	40	0.183673	0.816327
rpl-25.1	6	49	0.109091	0.890909
W01D2.1	9	49	0.155172	0.844828
C37A2.7	19	52	0.267606	0.732394
hpo-18	7	70	0.0909091	0.909091
atp-5	8	43	0.156863	0.843137
atp-4	9	58	0.134328	0.865672
C18B12.6	34	63	0.350515	0.649485
phip-1	12	55	0.179104	0.820896
fgt-1	19	51	0.271429	0.728571
mig-38	27	67	0.287234	0.712766
W04A8.1	12	41	0.226415	0.773585
D1007.4	18	49	0.268657	0.731343
szy-5	20	58	0.25641	0.74359
clec-110	7	43	0.14	0.86
lido-5	14	46	0.233333	0.766667
F55D12.1	37	48	0.435294	0.564706
lpr-3	13	37	0.26	0.74
Data collected by: M. Corchado
2 Sample Z-test for Proportions (Bonferroni-corrected p-value = 0.002, Z-score = 3.08)
Sample	S.E.	p	S.E. (for Z)	Z-score	Significant?
empty plasmid (L4440)	0.0433013	N/A	N/A	N/A	N/A
his-71	0.0690122	0.585987	0.0869332	-4.47342	Yes
his-46	0.053091	0.529762	0.0816866	-6.16468	Yes
his-43	0.0562986	0.548387	0.089279	-6.0172	Yes
his-3	0.0531897	0.529412	0.0807456	-6.10688	Yes
his-32	0.08	0.605839	0.108093	-4.62566	Yes
rpl-14	0.0444095	0.589552	0.114716	-5.70581	Yes
rpl-15	0.0553168	0.540373	0.0853602	-6.0488	Yes
rpl-25.1	0.0420368	0.502994	0.0823247	-7.17779	Yes
rpl-37	0.047542	0.511765	0.0808633	-6.73764	Yes
C37A2.7	0.0525401	0.530055	0.0757132	-5.71095	Yes
hpo-18	0.0327614	0.449735	0.0736446	-8.27068	Yes
atp-5	0.0509242	0.527607	0.0843348	-6.44025	Yes
atp-4	0.0416604	0.486034	0.0771935	-7.32797	Yes
C18B12.6	0.0484454	0.535885	0.0691714	-5.05244	Yes
phip-1	0.0468446	0.502793	0.0772224	-6.74539	Yes
fgt-1	0.0531514	0.532967	0.0760154	-5.63796	Yes
mig-38	0.0466689	0.509709	0.0699276	-5.90276	Yes
W04A8.1	0.0574869	0.545455	0.0830162	-5.70473	Yes
D1007.4	0.0541529	0.536313	0.0770197	-5.60043	Yes
szy-5	0.049441	0.515789	0.0737011	-6.01877	Yes
clec-110	0.0490714	0.524691	0.0849382	-6.59302	Yes
lido-5	0.0546029	0.534884	0.0797976	-5.84813	Yes
F55D12.1	0.0537766	0.583756	0.0709095	-3.73301	Yes
lpr-3	0.0620322	0.561728	0.0843914	-5.2138	Yes

## Sheet: Figure 2G data (L4)
Gene	wild type	abnormal	% wild type	Total
empty plasmid (L4440)	10	40	0.2	50
his-71	39	11	0.78	50
his-46	41	9	0.82	50
his-43	21	4	0.84	25
his-3	46	4	0.92	50
his-32	40	10	0.8	50
rpl-14	87	3	0.966667	90
rpl-15	45	7	0.865385	52
rpl-25.1	47	3	0.94	50
W01D2.1	82	13	0.863158	95
C37A2.7	44	6	0.88	50
hpo-18	47	3	0.94	50
atp-5	44	6	0.88	50
atp-4	95	4	0.959596	99
C18B12.6	31	7	0.815789	38
phip-1	40	10	0.8	50
fgt-1	58	28	0.674419	86
mig-38	13	16	0.448276	29
W04A8.1	43	7	0.86	50
D1007.4	47	3	0.94	50
szy-5	8	5	0.615385	13
clec-110	27	23	0.54	50
lido-5	21	7	0.75	28
F55D12.1	39	11	0.78	50
lpr-3	20	20	0.5	40
Data collected by: K. Rambani
2 Sample Z-test for Proportions (Bonferroni-corrected p-value = 0.002, Z-score = 3.08)
Sample	S.E.	p	S.E. (for Z)	Z-score	Significant?
empty plasmid (L4440)	0.0565685	N/A	N/A	N/A	N/A
his-71	0.0585833	0.49	0.09998	5.80116	Yes
his-46	0.0543323	0.51	0.09998	6.20124	Yes
his-43	0.0733212	0.413333	0.120621	5.30589	Yes
his-3	0.0383667	0.56	0.0992774	7.25241	Yes
his-32	0.0565685	0.5	0.1	6	Yes
rpl-14	0.0189215	0.692857	0.0813673	9.4223	Yes
rpl-15	0.0473315	0.539216	0.0987287	6.73952	Yes
rpl-25.1	0.0335857	0.57	0.0990152	7.4736	Yes
rpl-37	0.0352609	0.634483	0.0841397	7.88163	Yes
C37A2.7	0.0459565	0.54	0.0996795	6.82187	Yes
hpo-18	0.0335857	0.57	0.0990152	7.4736	Yes
atp-5	0.0459565	0.54	0.0996795	6.82187	Yes
atp-4	0.0197897	0.704698	0.0791453	9.59748	Yes
C18B12.6	0.0628861	0.465909	0.107355	5.73601	Yes
phip-1	0.0565685	0.5	0.1	6	Yes
fgt-1	0.0505295	0.5	0.0889212	5.33527	Yes
mig-38	0.0923495	0.291139	0.106038	2.34139	No
W04A8.1	0.0490714	0.53	0.0998198	6.61191	Yes
D1007.4	0.0335857	0.57	0.0990152	7.4736	Yes
szy-5	0.134932	0.285714	0.140642	2.95349	No
clec-110	0.070484	0.37	0.0965609	3.5211	Yes
lido-5	0.0818317	0.397436	0.11551	4.7615	Yes
F55D12.1	0.0585833	0.49	0.09998	5.80116	Yes
lpr-3	0.0790569	0.333333	0.1	3	No

## Sheet: Figure 2H data (L4)
Gene	wild type	abnormal	% wild type	Total
empty plasmid (L4440)	50	0	1	50
his-71	50	0	1	50
his-46	40	0	1	40
his-43	65	0	1	65
his-3	46	4	0.92	50
his-32	38	0	1	38
rpl-14	50	0	1	50
rpl-15	45	5	0.9	50
rpl-25.1	50	0	1	50
W01D2.1	40	10	0.8	50
C37A2.7	32	10	0.761905	42
hpo-18	42	0	1	42
atp-5	50	0	1	50
atp-4	50	0	1	50
C18B12.6	50	0	1	50
phip-1	50	0	1	50
fgt-1	38	1	0.974359	39
mig-38	43	7	0.86	50
W04A8.1	49	1	0.98	50
D1007.4	50	0	1	50
szy-5	35	0	1	35
clec-110	46	0	1	46
lido-5	34	0	1	34
F55D12.1	49	0	1	49
lpr-3	34	0	1	34
Data collected by: K. Rambani
2 Sample Z-test for Proportions (Bonferroni-corrected p-value = 0.002, Z-score = 3.08)
Sample	S.E.	p	S.E. (for Z)	Z-score	Significant?
empty plasmid (L4440)	0	N/A	N/A	N/A	N/A
his-71	0	1	0	#DIV/0!	No
his-46	0	1	0	#DIV/0!	No
his-43	0	1	0	#DIV/0!	No
his-3	0.0383667	0.96	0.0391918	-2.04124	No
his-32	0	1	0	#DIV/0!	No
rpl-14	0	1	0	#DIV/0!	No
rpl-15	0.0424264	0.95	0.043589	-2.29416	No
rpl-25.1	0	1	0	#DIV/0!	No
W01D2.1	0.0565685	0.9	0.06	-3.33333	Yes
C37A2.7	0.0657205	0.891304	0.0651483	-3.65466	Yes
hpo-18	0	1	0	#DIV/0!	No
atp-5	0	1	0	#DIV/0!	No
atp-4	0	1	0	#DIV/0!	No
C18B12.6	0	1	0	#DIV/0!	No
phip-1	0	1	0	#DIV/0!	No
fgt-1	0.0253102	0.988764	0.022518	-1.13869	No
mig-38	0.0490714	0.93	0.0510294	-2.74352	No
W04A8.1	0.019799	0.99	0.0198997	-1.00504	No
D1007.4	0	1	0	#DIV/0!	No
szy-5	0	1	0	#DIV/0!	No
clec-110	0	1	0	#DIV/0!	No
lido-5	0	1	0	#DIV/0!	No
F55D12.1	0	1	0	#DIV/0!	No
lpr-3	0	1	0	#DIV/0!	No

## Sheet: Figure 3 data (adults)
Paternal genotype	percent Muv	Muv	nMuv	burst/arrest	total adult		Maternal strain	Paternal strain
+ (GFP)	0.878049	36	5	0	41		CM2783 ccTi1594; hjSi20; let-60(n1046) ("2")	CGC18
+ (RFP)	0.911765	31	3	2	34		CM2780 ccTi1594 umnIs7; let-60(n1046) ("5")	VS21
his-71(ok2289)	0.818182	18	4		22		CM2780 ccTi1594 umnIs7; let-60(n1046) ("5")	RB1781
hpo-18(ok3436)	0	0	8	12	8		CM2783 ccTi1594; hjSi20; let-60(n1046) ("2")	VC2645
C18B12.6(gu262)	0.928571	13	1	3	14		CM2783 ccTi1594; hjSi20; let-60(n1046) ("2")	CM2812
fgt-1(tm3165)	0.769231	40	12	3	52		CM2783 ccTi1594; hjSi20; let-60(n1046) ("2")	FX18478
mig-38(ok2621)	0.615385	8	5	27	13		CM2783 ccTi1594; hjSi20; let-60(n1046) ("2")	VC1997
szy-5(tm810)	0.0263158	1	37	0	38		CM2783 ccTi1594; hjSi20; let-60(n1046) ("2")	FX17749
lpr-3(cs231)	0.823529	28	6	5	34		CM2780 ccTi1594 umnIs7; let-60(n1046) ("5")	UP3542
Data collected by: H. Chamberlin

## Sheet: Figure 4 data (L4 induction)
	Maternal: let-60(+)			Maternal: let-60(n1046)			Maternal: let-60(n1700)			Maternal: let-23(sa62)							Full maternal genotypes
paternal genotype	control (+)	hpo-18(ok3436)	szy-5(tm810)	control (+)	hpo-18(ok3436)	szy-5(tm810)	control (+)	hpo-18(ok3436)	szy-5(tm810)	control (+)	hpo-18(ok3436)	szy-5(tm810)					let-60(+) = PD2217 ccTi1594; hjSi20
	3	3	3	3	3	3	6	5	3	5	5	5					let-60(n1046) = CM2783 ccTi1594; hjSi20; let-60(n1046) ("2")
	3	3	3	3	3	3	6	5	3	5	5	5					let-23(sa62) = CM2868 let-23(sa62); ccTi1594; hjSi20
	3	3	3	3	3	3	6	5	3	5	5	5					let-60(n1700) = CM2899 ccTi1594 unc-119(ed3); hjSi20 let-60(n1700)
	3	3	3	4	3	3	6	4	3	5	5	5					Full paternal genotypes
	3	3	3	4	3	3	6	4	3	5	5	5					control (+) = N2
	3	3	3	4	3	3	6	3	3	5	5	5					hpo-18(ok3436) = VC2645 hpo-18(ok3436)/nT1(qIs51) [absence of GFP in posterior pharynx confirmed]
	3	3	3	4	3	3	5	3	3	5	5	5					szy-5(tm810) = FX17749 szy-5(tm810)/hT2(qIs48) [absence of GFP in posterior pharynx confirmed]
	3	3	3	4	3	3	5	3	3	5	5	4
	3	3	3	4	3	3	5	3	3	5	5	6
	3	3	3	4	3	3	5	3	3	5	6	6
	3	3	3	5	3	3	5	3	3	5	6	6
	3	3	3	5	3	3	5	3	3	5	6	6
	3	3	3	5	3	3	5	3	3	5	6	6
	3	3	3	5	3	3	5	3	3	5	6	6
	3	3	3	5	3	3	5	3	3	5	6	6
	3	3	3	5	3	3	5	3	3	5	6	6
	3	3	3	6	3	3	5	3	3	6	6	6
	3	3	3	6	3	3	5	3	3	6	6	6
	3	3	3	6	3	3	4	3	3	6	6	6
	3	3	3	6	3	3	4	3	3	6	6	6
	3	3	3	6	3	4	4	3	3	6	6	6
	3	3	3	6	3	6	4	3	3	6
	3	3			3		4	3	3	6
	3	3			3		4	3	3	5
		3			3		4	3	3	5
		3			3		6	3	3	3
					3		5	3	4	3
					4		5	3	4	4
							4	3	4
									4
									5
total wild type	24	26	22	3	27	20	0	24	26	2	0	0
total animals	24	26	22	22	28	22	29	29	31	28	21	21
percent wild type	1	1	1	0.136364	0.964286	0.909091	0	0.827586	0.83871	0.0714286	0	0
induction	control (+)	hpo-18(ok3436)	szy-5(tm810)	control (+)	hpo-18(ok3436)	szy-5(tm810)	control (+)	hpo-18(ok3436)	szy-5(tm810)	control (+)	hpo-18(ok3436)	szy-5(tm810)
induced cells	3	3	3	4.68182	3.03571	3.18182	4.96552	3.27586	3.19355	5.07143	5.57143	5.57143
sd	0	0	0	1.04135	0.188982	0.664499	0.731083	0.648986	0.477448	0.766356	0.507093	0.597614
Data collected by: H. Chamberlin

## Sheet: Figure 5K data
Sample	Body bends per two minutes						Student two-tailed T-test
	empty plasmid	his-43 (RNAi)	rpl-14 (RNAi)	hpo-18 (RNAi)	szy-5 (RNAi)		Sample	p-value	Asterisk
1	42	46	45	35	32		neg ctrl	N/A
2	45	58	48	42	47		his-43	0.493556
3	50	54	32	31	41		rpl-14	0.415203
4	48	50	66	40	58		hpo-18	0.0236669	*
5	38	31	64	47	54		szy-5	0.572422
6	50	33	50	43	55
7	34	58	50	35	43
8	34	38	45	28	43
9	54	58	62	40	63
10	52	49	25	18	34
Average	44.7	47.5	48.7	35.9	47
Bends per minute	22.35	23.75	24.35	17.95	23.5
Standard Deviation	6.98642	9.78008	12.5782	8.08022	9.75705
Sample	Body bends per minute						Student two-tailed T-test
	empty plasmid	his-43 (RNAi)	rpl-14 (RNAi)	hpo-18 (RNAi)	szy-5 (RNAi)		Sample	p-value	Asterisk
1	21	23	22.5	17.5	16		neg ctrl	N/A
2	22.5	29	24	21	23.5		his-43	0.493556
3	25	27	16	15.5	20.5		rpl-14	0.415203
4	24	25	33	20	29		hpo-18	0.0236669	*
5	19	15.5	32	23.5	27		szy-5	0.572422
6	25	16.5	25	21.5	27.5
7	17	29	25	17.5	21.5
8	17	19	22.5	14	21.5
9	27	29	31	20	31.5
10	26	24.5	12.5	9	17
Average	22.35	23.75	24.35	17.95	23.5
Standard Deviation	3.49321	4.89004	6.28908	4.04011	4.87852
Data collected by: M. Corchado

## Sheet: Figure 7 data (L4 induction)
	Maternal: let-60(+)				Maternal: let-60(n1046)								Full maternal genotypes
paternal genotype	control (+)	mig-14(or78)	lin-3(1417)	lin-3(n378)	control (+)	mig-14(or78)	lin-3(1417)	lin-3(n378)					let-60(+) = PD2217 ccTi1594; hjSi20
	3	3	0	0	3	3	4	5					let-60(n1046) = CM2783 ccTi1594; hjSi20; let-60(n1046) ("2")
	3	3	0	0	3	3	4	5
	3	3	0	1	3	3	4	5					Full paternal genotypes
	3	3	0	1	4	3	4	5					control (+) = N2
	3	3	0	3	4	3	4	5					mig-14(or78) = CM2857 rol-1(e91) mig-14(or78)/mnC1 (umnIs32) [absence of GFP in posterior pharynx confirmed]
	3	3	0	3	4	3	4	6					lin-3(1417) = CM2858 lin-3(e1417); him-5(e1490)
	3	3	0	3	4	3	3	6					lin-3(n378) = CM2859 lin-3(n378); him-5(e1490)
	3	3	0	3	4	3	3	6
	3	3	1	3	4	3	3	4
	3	3	1	3	4	3	3	4
	3	3	1	3	4	3	3	3
	3	3	1	3	5	3	3	3
	3	3	1	3	5	3	3	3
	3	3	1	3	5	3	3	3
	3	3	1	3	5	3	5	3
	3	3	1	3	5	3	5	3
	3	3	1	3	5	3	4	3
	3	3	3		5	4	5	3
	3	3	3		5	4	5	3
	3	3	3		5	4	4	3
	3	3	3		6	5		4
			3		6	3		4
						6
						4
						2
						5
						5
total wild type	21	21	5	13	3	18	8	10
total animals	21	21	22	17	22	27	20	22
percent wild type	1	1	0.227273	0.764706	0.136364	0.666667	0.4	0.454545
induction	control (+)	mig-14(or78)	lin-3(e1417)	lin-3(n378)	control (+)	mig-14(or78)	lin-3(1417)	lin-3(n378)
induced cells	3	3	1.09091	2.41176	4.45455	3.44444	3.8	4.04545
sd	0	0	1.15095	1.12132	0.857864	0.891556	0.767772	1.13294
Data collected by: H. Chamberlin

## Sheet: Sup. Figure 2 data (L4, VPC)
Worm common name	abnormal	wild type	% abnormal	% wild type	Total
empty plasmid (L4440)	40	10	0.8	0.2	50
his-71	44	6	0.88	0.12	50
his-46	46	5	0.901961	0.0980392	51
his-43	45	5	0.9	0.1	50
his-3	47	3	0.94	0.06	50
his-32	40	10	0.8	0.2	50
rpl-14	74	10	0.880952	0.119048	84
rpl-15	78	17	0.821053	0.178947	95
rpl-25.1	47	3	0.94	0.06	50
rpl-37	45	5	0.9	0.1	50
C37A2.7	40	10	0.8	0.2	50
hpo-18	41	9	0.82	0.18	50
atp-5	43	5	0.895833	0.104167	48
atp-4	37	3	0.925	0.075	40
C18B12.6	46	4	0.92	0.08	50
phip-1	43	7	0.86	0.14	50
fgt-1	43	5	0.895833	0.104167	48
mig-38	45	5	0.9	0.1	50
W04A8.1	45	5	0.9	0.1	50
D1007.4	39	11	0.78	0.22	50
szy-5	41	9	0.82	0.18	50
clec-110	44	6	0.88	0.12	50
lido-5	45	5	0.9	0.1	50
F55D12.1	46	4	0.92	0.08	50
lpr-3	50	0	1	0	50
Data collected by: K. Rambani
2 Sample Z-test for Proportions (Bonferroni-corrected p-value = 0.002, Z-score = 3.08)
Sample	S.E.	p	S.E. (for Z)	Z-score	Significant?
empty plasmid (L4440)	0.0565685	N/A	N/A	N/A	N/A
his-71	0.0459565	0.84	0.0733212	-1.09109	No
his-46	0.0416398	0.851485	0.0707724	-1.44069	No
his-43	0.0424264	0.85	0.0714143	-1.40028	No
his-3	0.0335857	0.87	0.0672607	-2.08145	No
his-32	0.0565685	0.8	0.08	0	No
rpl-14	0.0353343	0.850746	0.0636488	-1.27186	No
rpl-15	0.0393266	0.813793	0.068013	-0.309538	No
rpl-25.1	0.0335857	0.87	0.0672607	-2.08145	No
rpl-37	0.0424264	0.85	0.0714143	-1.40028	No
C37A2.7	0.0565685	0.8	0.08	0	No
hpo-18	0.0543323	0.81	0.0784602	-0.254906	No
atp-5	0.0440918	0.846939	0.0727555	-1.3172	No
atp-4	0.0416458	0.855556	0.0745729	-1.67621	No
C18B12.6	0.0383667	0.86	0.0693974	-1.72917	No
phip-1	0.0490714	0.83	0.0751266	-0.798652	No
fgt-1	0.0440918	0.846939	0.0727555	-1.3172	No
mig-38	0.0424264	0.85	0.0714143	-1.40028	No
W04A8.1	0.0424264	0.85	0.0714143	-1.40028	No
D1007.4	0.0585833	0.79	0.0814616	0.245514	No
szy-5	0.0543323	0.81	0.0784602	-0.254906	No
clec-110	0.0459565	0.84	0.0733212	-1.09109	No
lido-5	0.0424264	0.85	0.0714143	-1.40028	No
F55D12.1	0.0383667	0.86	0.0693974	-1.72917	No
lpr-3	0	0.9	0.06	-3.33333	Yes
